# Supplementary material for: Novel targets in rectal cancer by considering lncRNA–miRNA–mRNA network in response to Lactobacillus acidophilus consumption: a randomized clinical trial
Source: Sci Rep. 2022 Jun 2;12:9168. doi: 10.1038/s41598-022-13297-9 (PMC9163174; doi:10.1038/s41598-022-13297-9)
Supplement: Supplementary file 1 — Supplementary Information. [file 41598_2022_13297_MOESM1_ESM.xlsx]

## Sheet: miRs
miR-21						miR-20a						miR-20b						miR-424						miR-1244						miR-135b						miR-224						miR-378a						miR-548ac
Normal	Pre-Placebo	Post-Placebo	Pre-Probiotic	Post-Probiotic		Normal	Pre-Placebo	Post-Placebo	Pre-Probiotic	Post-Probiotic		Normal	Pre-Placebo	Post-Placebo	Pre-Probiotic	Post-Probiotic		Normal	Pre-Placebo	Post-Placebo	Pre-Probiotic	Post-Probiotic		Normal	Pre-Placebo	Post-Placebo	Pre-Probiotic	Post-Probiotic		Normal	Pre-Placebo	Post-Placebo	Pre-Probiotic	Post-Probiotic		Normal	Pre-Placebo	Post-Placebo	Pre-Probiotic	Post-Probiotic		Normal	Pre-Placebo	Post-Placebo	Pre-Probiotic	Post-Probiotic		Normal	Pre-Placebo
-13.88	-2.62	-4.1	-2.5	-19.27		-16.98	-3.45	-3.48	-3.28	-12.42		-12.46	-7.7	-12.85	-8.8	-16.91		-12.95	-4.27	-10.28	-0.43	-17.15		-14.79	-5.48	-6.95	-1.32	-18.21		-9.39	-4.24	-7.15	-6.17	-15.93		-16.25	-7.02	-4.4	-9.56	-16.79		-3.85	-15.14	-15.06	-10.66	-9.24		-6.51	-16.93
-10.11	-4.29	-6.63	-6.09	-15.3		-17.67	-3.55	-3.29	-1.48	-15.78		-11.27	-3.18	-9.46	-10.34	-16.26		-10.28	-3.81	-3.01	-11.84	-16.01		-7.4	-1.36	-4.92	-5.48	-18.64		-12.5	-2.33	-7.06	-7.74	-15.53		-12.18	-5.74	-5.51	-4.43	-14.06		-2.27	-14.64	-14.34	-9.57	-2.88		-2.57	-14.07
-11.85	-1.25	-3.11	-3.8	-17.9		-19.12	-1.02	-2.55	-4.57	-16.4		-14.56	-5.23	-5.88	-3.32	-19		-14.81	-2.09	-1.88	-5.4	-20.06		-12.8	-3.08	-5.14	-6.03	-19.94		-12.13	-6.58	-4.17	-8.49	-18.56		-17.2	-9.15	-1.45	-7.35	-16.73		-2.01	-11.22	-18.79	-9.31	-3.83		-5.15	-13.55
-13.01	-6.66	-1.15	-9.96	-12.06		-18.35	-1.2	-3.56	-3.97	-14.11		-16.2	-1.61	-12.05	-7.22	-15.55		-8.88	-3.26	-1.82	-6.96	-13.17		-10.04	-3.78	-0.25	-8.62	-13.56		-8.96	-8.72	-2.1	-7.31	-12.76		-12.18	-1.89	-8.51	-2	-12.69		-2.65	-8.59	-17.4	-12.04	-4.75		-4.34	-12.35
-19.46	-1.51	-1.06	-2.04	-13.14		-16.62	-2.23	-2.17	-1.45	-9.68		-12.56	-5.73	-7.99	-8.21	-12.83		-9.76	-1.18	-2.43	-1.43	-13.37		-7.78	-8.51	-1.17	-2.36	-15.29		-10.3	-3.56	-5.71	-4.37	-11.08		-11.07	-5.1	-2.11	-1.06	-12.55		-1.89	-10.04	-11.55	-7.75	-6.13		-9.4	-12.43
-13.52	-2.47	-6.69	-3.23	-14.72		-10.31	-1.42	-1.33	-0.17	-13.01		-15.46	-3.6	-4.05	-1.69	-16.17		-9.48	-1.34	-3.48	-8.27	-16.12		-13.48	-3.19	-6.69	-0.17	-15.71		-12.11	-7.63	-5.33	-2.35	-13.84		-15.63	-3.85	-1.16	-6.14	-12.15		-2.13	-12.82	-11.94	-8.01	-8.32		-5.83	-15
-16.99	-1.53	-2.26	-4.57	-14.27		-8.59	-2.12	-2.33	-1.98	-14.32		-19.47	-5.69	-1.99	-7.22	-12.33		-14.57	-2.28	-0.46	-0.64	-16.82		-16.28	-7.21	-1.21	-4.67	-15.73		-8.69	-3.99	-1.5	-3.32	-12.77		-16.57	-2.91	-1.85	-1.76	-13.92		-4.37	-14.02	-16.35	-10.7	-2.89		-8.7	-19.39
-12.93	-6.8	-2.39	-7.03	-15.12		-9.76	-1.84	-1.22	-6.48	-10.31		-12.53	-3.56	-3.41	-8.03	-11.88		-13.16	-2.33	-8.29	-12.84	-13.87		-16.01	-1.56	-0.49	-11.71	-15.94		-13.71	-6.59	-1.85	-14.48	-15.8		-13.22	-1.55	-0.9	-9.69	-12.75		-6.74	-8.72	-16.38	-14.95	-5.78		-8.21	-18.12
-14.59	-4.87	-4.18	-7.58	-16.51		-10.55	-2.51	-0.75	-5.4	-11.58		-17.39	-1.16	-12.76	-10.9	-13.27		-8.23	-5.48	-1.31	-5.07	-12.33		-13.75	-3.17	-1.48	-7.76	-15.23		-12.44	-3.26	-3.71	-8.76	-11.77		-14.05	-4.57	-2.95	-7.6	-11.96		-5.3	-11.02	-12.43	-8.68	-7.61		-4.53	-17.72
-17.29	-1.25	-1.47	-2.69	-16.75		-18.95	-3.11	-4.12	-6.76	-13.93		-19.45	-5.48	-0.4	-10.51	-10.58		-10.82	-3.83	-0.32	-10.84	-15.48		-15.72	-6.29	-3.45	-10.16	-16.42		-10.92	-8.78	-2.51	-11.1	-17.16		-18.5	-4.33	-0.65	-0.35	-15.51		-1.08	-13.47	-13.4	-9.42	-7.58		-5.98	-16.41
	-1.4	-2.07	-2.57	-12.91			-4.31	-2.6	-1.86	-12.06			-7.34	-1.69	-9.28	-15.81			-3.75	-1.23	-8.43	-14.99			-7.44	-1.01	-6.39	-12.72			-1.61	-0.85	-8.96	-14.55			-2.85	-9.72	-1.06	-12.17			-10.38	-11.82	-14.14	-4.45			-17.72
	-3.44	-2.76	-3.07	-11.92			-4.31	-1.32	-3.16	-13.84			-1.27	-9.06	-11.87	-15.63			-0.61	-2.54	-10.07	-16.16			-8.8	-3.39	-3.45	-15.17			-5.59	-6.42	-3.15	-10.81			-3.81	-0.99	-1.64	-12.34			-9.13	-15.74	-7.63	-6.89			-15.72
	-2.59	-4.3	-4.62	-18.9			-6.02	-3.2	-2.12	-14.88			-9.36	-8.22	-14.32	-17.68			-2.52	-3.27	-6.4	-18.11			-7	-8.59	-6.37	-19.22			-3.6	-8.98	-12.31	-15.26			-7.07	-2.34	-2.62	-20.45			-8.79	-12.84	-13.88	-9.71			-17.05
	-2.66	-2.34	-1.55	-15.32			-3.73	-3.23	-1.68	-14.38			-5.86	-10.14	-0.99	-15.46			-4.22	-0.25	-2.84	-20.15			-7.89	-4.22	-7.76	-19.15			-3.91	-4.09	-5.45	-14.88			-2.03	-1.58	-8.65	-19.28			-13.23	-13.16	-10.41	-9.08			-17.88
	-2.26	-1.31	-2.08	-15.62			-2.29	-1.64	-1.13	-13.64			-2.14	-5.5	-4.03	-10.16			-4.12	-8.16	-4.58	-14.97			-1.09	-5.07	-6	-15.39			-1.57	-4.53	-7.79	-15.79			-7.4	-2.99	-2.34	-10.6			-13.8	-17.84	-7.54	-5.52			-18.76
	-5.01	-3.62	-4.11	-14.56			-1.16	-1.49	-1.06	-8.24			-3.28	-5.41	-6.35	-16.1			-1.56	-1	-9.94	-16.44			-9	-3.35	-9.15	-14.76			-6.87	-4.27	-11.33	-11.03			-8.63	-3.04	-0.82	-16.13			-9.54	-17.85	-9.39	-3.13			-16.41
	-2.26	-4.29	-4.22	-14.58			-1.5	-1.37	-1.2	-16.93			-9.32	-11.69	-6.6	-14.19			0	-1.73	-0.75	-16.77			-8.57	-1.71	-6.53	-15.6			-4.61	-3.99	-2.49	-15.99			-4.47	-3.39	-2.5	-11.59			-15.56	-13.46	-10	-7.26			-17.28
	-7.11	-5.86	-6.95	-16.56			-2.31	-4.18	-0.82	-11.77			-1.38	-3.09	-12.2	-13.79			-1.83	-1.39	-0.63	-14.67			-2.96	-3.61	-7.3	-16.66			-2.73	-2.68	-8.86	-15.44			-1.26	-2.51	-7.71	-18.04			-10.16	-14.83	-12.01	-2.1			-14.99
	-2.67	-1.95	-4.36	-13.55			-2.39	-1.37	-7.72	-15.52			-7	-4.49	-4.52	-14.09			-1.25	-2.52	-5.09	-15.41			-2.9	-4.06	-6.42	-17.11			-6.18	-4.08	-10.05	-16.59			-2.51	-3.4	-2.83	-14.39			-8.06	-16.95	-12.15	-7.84			-17.24
	-1.42	-2.17	-4.04	-10.4			-1.38	-2.14	-5.24	-9.89			-1.73	-3.5	-10.1	-12.16			-1.85	-4.56	-8.15	-13.92			-8.2	-5.13	-8.25	-15.92			-9.78	-7.09	-10.06	-11.96			-2.55	-1.46	-2.16	-12.94			-10.73	-15.03	-10.28	-3.8			-17.1
	-3.11	-2.34	-2.26	-18.29			-3.98	-2.78	-2.15	-14.07			-9.49	-10.89	-2.47	-15.76			-4.89	-9.37	-8.75	-18.94			-2.26	-5.31	-8.95	-17.03			-2.8	-4.99	-5.93	-13.97			-5.12	-8.22	-7.44	-18.59			-15.94	-18.13	-7.72	-9.71			-13.87
	-1.69	-1.53	-2.89	-12.04			-4.86	-1.38	-2.17	-9.51			-9.28	-11.51	-1.87	-14.8			-0.17	-0.95	-1.33	-14.68			-7.74	-1.38	-8.98	-16.09			-6.94	-7.88	-9.76	-12.11			-6.4	-9.2	-1.42	-15.23			-11.45	-16.09	-16.66	-5.13			-14.92
	-2.12	-5.82	-1.48	-11.95			-6.63	-0.44	-6.76	-8.01			-2.88	-1.77	-4.23	-11.49			-5.95	-1.32	-7.54	-16.26			-1.58	-1.23	-6.09	-13.22			-0.54	-0.87	-6.51	-14.6			-1.11	-2.18	-3.13	-11.78			-14.6	-10.4	-11.21	-7.95			-15.56
	-2.68	-5.21	-2.3	-11.73			-1.21	-1.61	-1.21	-11.1			-7.42	-11.24	-9.17	-11.9			-2.21	-2.9	-7.5	-11.73			-6.69	-1.49	-1.36	-12.47			-3.74	-2.57	-7.49	-13.31			-6.91	-8.53	-4.19	-13.02			-15.28	-18.07	-15.75	-7.26			-15.98
	-3.26	-3.14	-3.09	-12.97			-1.22	-2.29	-2.75	-12.71			-2.12	-4.18	-5.23	-15.11			-2.92	-0.77	-1.33	-13.76			-1.86	-1.27	-3.36	-15.33			-1.95	-3.12	-7.67	-16.39			-2.83	-3.57	-1.98	-13.18			-13.83	-12.88	-15.09	-2.61			-14.7
	-6.07	-5.08	-5.79	-12.8			-2.19	-2.48	-5.42	-12.69			-7.12	-8.56	-13.04	-18			-2.15	-4.37	-2.82	-16.22			-9.47	-3.43	-9.06	-17.33			-2.06	-3.5	-5.78	-17.22			-1.69	-1	-3.15	-11.02			-8.13	-11.28	-12.8	-8.05			-15.27
	-4.37	-5.99	-3.56	-12.68			-3.33	-4.68	-3.39	-17.8			-5.38	-6.39	-8.49	-19.1			-1.31	-5.53	-3.55	-15.84			-9.15	-6.35	-0.43	-17.33			-1.65	-5.86	-8.64	-14.86			-4.89	-5.5	-0.44	-16.14			-14.44	-12.5	-9.12	-3.57			-18.3
	-1.4	-3.76	-1.66	-17.44			-2.22	-1.4	-1.99	-13.27			-2.55	-4.07	-3.4	-20.12			-3.94	-0.17	-0.59	-16.78			-9.74	-4.41	-9.48	-17.47			-10.15	-10.38	-11.69	-20.31			-0.67	-1.38	-0.76	-18.67			-13.08	-15.24	-10.04	-0.64			-17.2
	-7.08	-1.38	-9.35	-13.23			-3.17	-2.43	-0.4	-7.73			-5.62	-7.34	-3.52	-12.06			-0.5	-0.68	-8.25	-11.56			-7.84	-1.09	-10.55	-14.53			-7.06	-3.85	-7.83	-13.98			-3.43	-1.86	-3.67	-11.92			-14.76	-16.28	-10.86	-3.89			-17.87
	-4.7	-1.82	-3.67	-15.36			-3.5	-1.75	-2.65	-7.84			-4.54	-11.64	-11.66	-14.46			-8.17	-1.62	-3.52	-15.11			-8.86	-6.6	-9	-14.49			-11.71	-6.62	-10.55	-11.02			-6.65	-1	-6.53	-12.29			-11.44	-11.02	-12.77	-3.47			-19.62
	-4.42	-5.9	-4.55	-14.55			-2.48	-4.7	-2.75	-12.32			-5.23	-6.7	-6.74	-10.15			-1.45	-1.03	-1.53	-15.22			-9.19	-1.01	-3.15	-16.85			-9.13	-11.95	-3.77	-16.6			-4.19	-4.21	-7.38	-16.73			-8.05	-11.07	-11.48	-2.42			-12.69
	-6.8	-3.29	-9.14	-16.55			-4.37	-4.75	-6.19	-11.91			-1.97	-2.72	-14.04	-12.4			-9.58	-9.77	-8.96	-18.97			-9.93	-6.54	-11.4	-19.09			-9.73	-10.54	-12.31	-17.02			-8.03	-5.23	-2.66	-14.46			-13.59	-18.61	-13.57	-9.38			-19.73
	-1.43	-2.05	-3.69	-14.07			-2.13	-1.32	-4.88	-14.93			-9.96	-6.13	-7.05	-16.92			-5.93	-1.75	-8.79	-16.62			-3.32	-1.62	-9.81	-17.52			-4.72	-5.17	-13.98	-13.25			-4.09	-1.49	-4.47	-13.53			-14.99	-18.98	-10.06	-7.05			-17.76
	-4.92	-1.35	-3.03	-14.79			-4.81	-4.16	-4.52	-10.38			-4.05	-7.61	-14.31	-14.36			-8.68	-1.21	-7.01	-13.8			-7.04	-0.48	-8.89	-15.87			-3.32	-4.97	-8.37	-12.4			-4.77	-1.63	-5.92	-11.85			-9.6	-17.29	-10.5	-6.86			-19.76
	-7.53	-1.26	-9.93	-15.8			-2.69	-1.21	-3.13	-12.27			-9.13	-0.32	-13.97	-15.47			-8.4	-3.34	-9.7	-16.07			-8.53	-5.11	-5.89	-17.01			-2.62	-3.66	-6.99	-12.28			-9.96	-2.95	-2.54	-13.82			-8.69	-16.48	-10.03	-8.83			-20.45
	-5.11	-1.1	-4.39	-16.13			-1.56	-1.36	-0.87	-8.38			-1.4	-4.96	-8.06	-13.32			-7.67	-4.54	-11.19	-11.9			-7.02	-5.27	-10.41	-15.53			-8.88	-5.05	-6.47	-14.19			-3.47	-2.65	-4.54	-12.23			-11.3	-17.71	-11.75	-5.24			-14.72
	-3.85	-3.48	-5.37	-14.54			-1.58	-1.04	-3.81	-14.59			-5.86	-3.63	-10.94	-14.49			-4.07	-4.58	-9.41	-15.81			-1.18	-5.72	-11.33	-15.52			-9.48	-2.3	-11.53	-13.45			-7.05	-5.13	-3.71	-15.86			-7.78	-11.35	-12.21	-2.2			-19.46
	-2.61	-4.98	-4.62	-14.6			-5.74	-5.67	-5.93	-11.93			-5.86	-5.45	-6.84	-11.86			-3.77	-3.8	-6.89	-16.24			-4.97	-6.75	-5.47	-15.92			-8.26	-4.19	-13.54	-11.35			-8.36	-1.64	-7.71	-11.93			-13.28	-18.46	-11.1	-3.45			-19.74
	-2.67	-4.05	-8.73	-10.15			-1.34	-1.88	-3.19	-10.21			-2.2	-11.99	-13.7	-12.9			-4.3	-1.22	-9.23	-14.05			-7.63	-3.48	-13.26	-16.09			-3.73	-4.16	-12.58	-14.4			-5.37	-3.84	-5.2	-12.12			-10.13	-12.3	-12.06	-7.19			-17.84
	-5.58	-5.49	-7.79	-15.71			-2.68	-4.34	-3.29	-14.31			-9.9	-8.5	-5.26	-15.51			-7.64	-2.06	-3.32	-15.08			-4.2	-9.83	-2.3	-15.89			-6.73	-7.26	-8.96	-16.79			-3.68	-3.26	-8.86	-13.57			-15.34	-12.55	-9.83	-8.05			-13.89
	-3.44	-2.84	-3.55	-13.55			-3.37	-3.39	-3.89	-16.34			-7.87	-0.34	-10.27	-15.96			-2.23	-1	-10.88	-20.42			-6.46	-1.48	-8.15	-17.29			-1.05	-0.62	-8.97	-18.57			-6.36	-6.61	-2.19	-16.23			-13.85	-14.99	-9.83	-8.96			-17.87
	-2.3	-1.88	-4.62	-12.83			-2.35	-4.8	-2.43	-11.28			-9.92	-5.65	-10.75	-11.99			-0.57	-2.29	-5.59	-12.09			-1.45	-9.26	-3.51	-15.29			-7.81	-3.95	-11.89	-13.84			-6.58	-4.35	-2.06	-13.67			-12.16	-14.58	-9.24	-5.58			-18.5
	-6.46	-1.1	-5.77	-13.53			-1.22	-2.88	-8.04	-14.42			-7.3	-3.88	-13.19	-13.18			-8.25	-5.91	-2.07	-16.72			-6.11	-2.09	-5.43	-14.4			-2.13	-7.4	-10.83	-13.13			-7.82	-5.52	-3.68	-14.13			-8.03	-10.4	-9.3	-8.48			-15.09
	-5.96	-3.14	-4.74	-13.15			-4.38	-2.39	-1.47	-8.22			-1.06	-8.84	-12.31	-11.19			-6.88	-4.19	-3	-11.49			-3.79	-1.1	-8.14	-15.12			-2.37	-1.67	-10.05	-10.88			-3.73	-1.47	-2.1	-12.83			-10.05	-18.81	-10.65	-5.11			-17.75
	-6.45	-4.99	-8.44	-14.69			-3.3	-3.69	-3.17	-10.72			-9.21	-3.13	-7.16	-15.69			-8.04	-2.33	-6.27	-15.07			-6.17	-6.55	-11.31	-13.39			-6.23	-6.17	-7.68	-10.12			-9.47	-3.62	-6.4	-11.45			-11.27	-12.45	-11.31	-5.38			-17.2
	-1.08	-4.37	-3.72	-18.79			-2.32	-1.71	-1.66	-11.64			-2.86	-5.51	-16.08	-18.44			-9.65	-9.32	-2.36	-15.28			-6.46	-4.35	-6.71	-16.82			-9.24	-10.82	-11.07	-16.79			-6.67	-4.07	-8.2	-15.32			-12.46	-10.99	-10.95	-2.01			-18.49
	-7.54	-1.79	-4.79	-14.96			-3.04	-1.03	-2.74	-10.01			-9.29	-4.96	-6.3	-16.41			-2.75	-5.45	-2.3	-18.41			-1.08	-9.99	-5.34	-18.63			-1.13	-5.7	-11.09	-16.31			-5.95	-1.18	-4.68	-17.74			-11.43	-18.09	-13.68	-3.58			-17.95
	-5	-6.7	-3.96	-13.71			-3.92	-1.8	-1.22	-14.27			-2.3	-5.79	-11.58	-12.5			-2.88	-6.79	-8.73	-16.36			-3.89	-6.95	-1.01	-14.27			-5.31	-5.67	-9.73	-14.33			-2.83	-9.29	-3.45	-17.07			-13.74	-14.39	-9.72	-6.98			-12.47
	-6.98	-3.81	-7.3	-17.27			-1.02	-3.41	-4.86	-17.09			-7.22	-5.16	-12.94	-14.73			-4.48	-2.4	-10.24	-16.28			-1.62	-1.8	-4.57	-18.94			-8.54	-11.39	-7.93	-19.36			-4.16	-3.63	-3.54	-16.69			-11.1	-16.21	-12.82	-4.54			-19.22
	-6.78	-2.75	-6.22	-11.19			-1.75	-1.68	-4.5	-11.41			-9.85	-11.83	-7.9	-13.11			-6.15	-4.79	-11.65	-15.62			-2.07	-3.01	-10.4	-15.75			-3.47	-11.39	-6.7	-15.52			-8.37	-2.44	-3.25	-9.35			-12.51	-13.64	-11.69	-4.27			-16.31
	-1.01	-4.56	-3.19	-18.4			-3.44	-2.61	-1.29	-14.02			-2.27	-5.97	-7.59	-10.33			-2.69	-3.47	-1.6	-14.78			-4.54	-3.58	-3.44	-17.25			-8.09	-11.39	-10.12	-16.97			-3.56	-6.7	-6.26	-13.57			-11.74	-12.49	-10	-1.12			-13.03
	-5.78	-2.16	-6.21	-17.01			-3.89	-4.72	-0.27	-13.76			-8.09	-5.62	-8.25	-18.83			-6.18	-6.77	-4.18	-19.8			-7.72	-7.51	-6.85	-17.49			-3.71	-6.85	-5.67	-16.54			-1.47	-6.48	-2.06	-18.81			-14.69	-16.31	-11.99	-5.36			-16.47
	-6.43	-4.64	-8.28	-12.41			-3.05	-2.81	-3.52	-9.22			-3.52	-15.64	-5.43	-10.68			-9.44	-0.07	-4.95	-14.49			-6.27	-8.1	-13.61	-14.53			-4.86	-4.85	-8.47	-13.54			-6.92	-3.4	-9.65	-9.15			-8.21	-10.87	-12.13	-6.53			-17.61
	-4.64	-2.39					-2.82	-3.14					-5.42	-4.31					-5.69	-4.28					-7.51	-9.14					-2.29	-11.95					-7.79	-7.07					-10.78	-10.8					-15.51
[truncated: 18 more columns]

## Sheet: LNCRNAs
PVT1						HOTAIR						MALAT1						UCA1						CCAT1						CRNDE						XLOC_006844						LOC152578						XLOC_000303
Normal	Pre-Placebo	Post-Placebo	Pre-Probiotic	Post-Probiotic		Normal	Pre-Placebo	Post-Placebo	Pre-Probiotic	Post-Probiotic		Normal	Pre-Placebo	Post-Placebo	Pre-Probiotic	Post-Probiotic		Normal	Pre-Placebo	Post-Placebo	Pre-Probiotic	Post-Probiotic		Normal	Pre-Placebo	Post-Placebo	Pre-Probiotic	Post-Probiotic		Normal	Pre-Placebo	Post-Placebo	Pre-Probiotic	Post-Probiotic		Normal	Pre-Placebo	Post-Placebo	Pre-Probiotic	Post-Probiotic		Normal	Pre-Placebo	Post-Placebo	Pre-Probiotic	Post-Probiotic		Normal	Pre-Placebo
-12.36	-6.4	-9.42	-7.19	-17.89		-19.92	-7.53	-13.24	-6.84	-17.34		-18.6	-9.7	-15.46	-12.1	-16.36		-10	-2.44	-4.57	-3.27	-14.54		-12.6	-4.26	-2.48	-1.64	-13.5		-11.33	-4.15	-8.25	-8.78	-14.53		-17.09	-2.12	-5.06	-4.01	-14.73		-16.16	-3.4	-0.82	-1.99	-13.98		-16.53	-0.56
-10.54	-8.31	-13.49	-8.57	-17.07		-18.13	-4.67	-10.34	-8.48	-17.15		-11.63	-5.45	-14.05	-6.05	-17.99		-10.98	-4.23	-6.72	-4.41	-15.15		-16.27	-1.22	-4.59	-2.08	-13.76		-19.84	-3.66	-2.48	-10.23	-14.83		-12.09	-1	-9.46	-4.56	-16.92		-12.75	-4.34	-6.34	-5.36	-14.34		-18.34	-1.42
-14.12	-0.64	-2.89	-9.57	-18.93		-19.9	-9.56	-9.66	-6.69	-18.45		-13.85	-12.33	-12.1	-6	-19.78		-11.81	-2.38	-2.18	-2.49	-14.74		-13.54	-4.58	-1.49	-7.5	-9.83		-13.92	-9.55	-8.8	-2.77	-15.31		-14.77	-5.48	-1.31	-0.27	-15.71		-14.57	-3.35	-2.04	-7.15	-14.38		-14.77	-6.49
-12.19	-9.09	-7.12	-6.51	-13.04		-18.41	-6.65	-3.58	-5.42	-15.3		-18.46	-2.73	-2.44	-3.89	-14.11		-10.56	-2.95	-3.04	-3.58	-13.21		-10.66	-1.06	-2.43	-6.96	-10.65		-19.3	-8.87	-9.7	-3.86	-12.99		-19.37	-3.77	-4.71	-8.75	-15.53		-11.66	-2.49	-4.51	-4.77	-13.02		-16.49	-3.26
-12.97	-4.19	-1.19	-0.26	-12.7		-13.99	-8.08	-2.94	-1.52	-14.3		-12.95	-1.48	-0.05	-4.38	-14.54		-11.97	-2.35	-7.42	-1.68	-10.09		-14.79	-2.48	-1.84	-4.58	-10.67		-15.67	-7.05	-1.01	-8.57	-14.79		-12.93	-2.24	-1.03	-8.81	-15.89		-12.45	-2.01	-1.61	-2.74	-9.69		-12	-1.96
-14.07	-2.17	-1.21	-1.07	-17.4		-19.59	-0.49	-1.28	-4.82	-15		-15.57	-0.07	-3.31	-0.84	-13.2		-13.06	-3.44	-2.66	-2.47	-10.89		-14.32	-2.25	-2.35	-4.46	-14.25		-12.12	-1.49	-4.6	-4.5	-15.13		-12.84	-2.92	-3.46	-9.63	-16.33		-18.91	-3.17	-1.17	-0.34	-12.97		-15.44	-1.89
-12.82	-0.47	-1.87	-9.76	-17.75		-13.32	-4.97	-3.84	-2.5	-16.17		-11.36	-1.24	-3.02	-6.49	-16.38		-14.07	-3.36	-2.24	-5.29	-15.08		-13.12	-1.61	-2.17	-1.26	-16.7		-11	-4.44	-0.07	-4.34	-14.87		-11.25	-1.01	-4.14	-1.05	-12.61		-13.68	-2.74	-2.87	-2.48	-16		-15.34	-2.72
-15.07	-7.75	-1.95	-5.49	-15.42		-15.06	-5.33	-3.89	-4.95	-14.32		-13.7	-13.74	-10.73	-13.72	-16.89		-12.28	-8.25	-7.23	-2.92	-12.06		-17.05	-5.05	-0.05	-6.46	-13.6		-13.18	-11.72	-10.59	-10.01	-15.98		-16.12	-9.08	-5.48	-8.41	-14.49		-15.01	-1.69	-0.62	-4.78	-13.21		-18.92	-7.04
-15.18	-9.12	-11.61	-10.43	-13.32		-15.55	-6.6	-12.05	-8.89	-13.94		-13.23	-7.08	-0.65	-9.49	-16.18		-12.95	-4.72	-9.42	-2.28	-13.75		-15.99	-3.98	-5.26	-4.7	-14.79		-12.71	-9.47	-9.35	-9.33	-11.47		-14.06	-8.79	-3.46	-7.21	-18.2		-16.28	-2.94	-4.89	-1.34	-12.07		-14.85	-6.48
-14.71	-8.84	-10.04	-6.75	-16.34		-14.18	-6.49	-9.91	-3.64	-18.57		-14.51	-3.43	-2.93	-3.4	-14.01		-12.43	-5.75	-2.84	-9.17	-14.51		-12.82	-5	-0.18	-2.11	-12.41		-17.8	-0.66	-3.75	-5.95	-18.47		-16.63	-2.82	-1.08	-8.16	-12.83		-14.13	-2.18	-1.61	-3.46	-13.5		-15.2	-1.58
	-3.02	-2.61	-14.51	-13.79			-2.22	-1.95	-8.01	-14.72			-8.29	-3.88	-5.77	-12.62			-5.76	-1.13	-3.42	-12.89			-5.91	-6.05	-9.6	-10.59			-4.42	-0.9	-4.95	-10.87			-3.86	-0.53	-1.04	-16.69			-5.44	-1.36	-2.89	-11.82			-4.26
	-8.74	-16.17	-1.27	-16.07			-1.6	-4.28	-7.73	-16.26			-7.13	-7.97	-10.53	-13.11			-4.21	-2.35	-5.72	-9.89			-2.99	-2.59	-8.47	-11.24			-6.2	-9.62	-4.97	-13.69			-0.6	-4.93	-7.54	-15.21			-2.08	-5.82	-6.32	-15.25			-0.68
	-11.37	-13.36	-8.25	-16.68			-4.04	-2.56	-7.36	-19.31			-8.07	-4.05	-14.65	-18.65			-5.81	-2.11	-7.17	-18.71			-6.05	-9.68	-5.15	-12.4			-3.24	-0.3	-7.47	-15.26			-7.25	-6.41	-3.27	-16.81			-9.22	-8.2	-7.27	-14.2			-5.79
	-2.38	-5.83	-0.22	-17.05			-4.66	-11.4	-6.82	-19.25			-4.26	-2.05	-6.57	-18.42			-6.38	-3.16	-1.29	-18.34			-1.24	-0.13	-5.77	-17.5			-2.39	-10.06	-8.98	-17.92			-1.63	-1.34	-2.71	-14.36			-2.51	-4.82	-1.17	-16.45			-6.23
	-4.89	-6.44	-9.39	-13.99			-5.84	-10.93	-2.83	-16.36			-2.7	-6.25	-1.35	-15.97			-1.74	-1.25	-5.29	-14.48			-3.49	-0.79	-1.24	-12.07			-4.72	-2.61	-4.62	-11.18			-0.29	-2.5	-4.59	-11.36			-1.59	-3.18	-1.69	-15.12			-0.01
	-2.41	-4.68	-0.22	-15.44			-1.93	-1.26	-7.05	-16.15			-1.16	-0.85	-10.4	-13.13			-3.8	-9.05	-1.75	-14.47			-3.92	-1.45	-7.63	-10.61			-8.32	-0.18	-6.88	-15.16			-2.92	-1.58	-3.22	-16.62			-4.98	-0.45	-0.96	-10.05			-6.67
	-1.45	-4.34	-7.67	-17.17			-5.6	-2.27	-6.24	-17.87			-3.57	-0.99	-4.23	-13.61			-1.08	-2.79	-3.83	-13.41			-5.49	-4.12	-0.78	-16.83			-2.86	-9.91	-6.13	-17.04			-0.35	-1.95	-1.53	-16.29			-5.68	-0.71	-1.6	-15.18			-5.17
	-7.78	-8.45	-9.42	-17.5			-5.72	-10.13	-4.99	-15.69			-8.21	-9.96	-5.01	-13.58			-1.45	-2.51	-7.14	-15.41			-0.75	-0.84	-5.24	-10.45			-4.14	-1.22	-3.45	-18.08			-1.04	-1.13	-2.28	-15.3			-1.1	-2.85	-0.66	-17.48			-7.77
	-7.76	-10.55	-11.26	-15.9			-0.21	-1.24	-2.2	-17.33			-9.65	-10.67	-11.06	-16.7			-4.48	-5.4	-7.47	-14.33			-7.76	-1.82	-4.14	-8.43			-8.07	-9.25	-6.49	-17.64			-3.82	-1.7	-3.82	-14.95			-5.81	-2.13	-1.11	-12.65			-9.06
	-10.13	-10.21	-2.84	-14.19			-6.84	-5.34	-5.82	-14.53			-4.67	-5.76	-3.9	-11.34			-5.6	-0.67	-8.54	-11.99			-2.58	-0.09	-9.45	-10.98			-5.37	-1.59	-7.56	-12.8			-3.33	-8.96	-8.36	-19.04			-9.94	-0.92	-6.57	-9.71			-4.22
	-3.59	-3.03	-3.07	-17.15			-1.1	-2.5	-3.29	-19.54			-10	-11.96	-0.88	-16.32			-2.75	-2.08	-4.42	-14.45			-4.19	-1	-2.82	-9.01			-7.41	-0.24	-0.97	-15.39			-2.53	-5.82	-9.53	-15.67			-3.14	-1.16	-0.65	-16.8			-0.96
	-2.43	-4.63	-1.8	-15.91			-7.14	-2.41	-2.17	-15.24			-4.35	-5.82	-7.8	-14.3			-2.72	-0.3	-2.64	-11.33			-0.52	-2.68	-3.02	-16.79			-7.92	-1.8	-4.54	-11.43			-5.41	-4.5	-2.16	-12.61			-2.71	-2.13	-3.86	-15.12			-3.51
	-9.01	-3.14	-11.13	-13.43			-2.4	-4.38	-4.56	-14.77			-8.14	-2.19	-10.21	-12.1			-3.76	-2.37	-5.46	-12.16			-3.22	-2.24	-1.22	-12.49			-3.52	-7.65	-9.03	-13.44			-2.16	-1.84	-3.34	-13.02			-3.94	-2.86	-4.64	-13.07			-4.57
	-6.9	-7.84	-3.89	-14.98			-2.37	-3.48	-7.55	-15.32			-3.07	-3.77	-6.4	-14.12			-1.99	-3.44	-3.02	-10.51			-1.59	-1.96	-1.68	-12.07			-2.13	-1.77	-3.22	-13.52			-9.64	-7.11	-2.22	-16			-3.17	-1.46	-1.66	-14.36			-6.79
	-3.75	-2.82	-8.9	-14.29			-1.44	-2.69	-3.28	-14.92			-0.57	-2.16	-8.04	-14.45			-2.26	-1.18	-1.25	-15.06			-2.98	-2.83	-2.18	-15.91			-2.25	-3.3	-7.01	-15.78			-0.4	-3.11	-9.1	-13.87			-1.18	-6.7	-1.46	-11.55			-6.04
	-8.95	-3.03	-4.86	-16.58			-6.21	-2.63	-12.04	-17.28			-11.88	-11.97	-12.18	-14.11			-3.2	-3.71	-3.38	-17.69			-3.12	-2.06	-2.01	-12.39			-4.58	-7.91	-10.29	-13.46			-7.96	-2.95	-6.69	-15.15			-2.44	-1.73	-2.93	-16.36			-7.82
	-5.22	-2.59	-2.23	-18.85			-5.95	-13.34	-3.71	-19.72			-0.22	-0.67	-9.39	-19.04			-2.38	-5.39	-6.56	-13.48			-3.43	-6.96	-1.34	-11.54			-6.3	-7.78	-2.8	-18.06			-3.09	-1.84	-1.64	-16.55			-7.48	-0.41	-0.37	-15.29			-1.22
	-2.61	-1.18	-1.85	-19.92			-2.14	-1.36	-8.32	-19.25			-1.43	-4.01	-5.15	-15.57			-2.28	-3.37	-1.4	-16.85			-4.95	-4.58	-9.52	-13.25			-0.69	-2.98	-4.78	-17.7			-5.87	-3.5	-1.11	-13.03			-3.22	-3.67	-3.98	-16.18			-6.5
	-6.11	-5.55	-2.54	-12.23			-7.9	-9.62	-5.56	-15.03			-2.57	-3.69	-10.24	-11.69			-5.82	-1.42	-5.64	-9.29			-4.92	-1.63	-2.01	-14.59			-9.37	-9.3	-4.87	-10.72			-3.53	-3.92	-4.98	-16.82			-6.97	-4.11	-2.42	-9.68			-2.71
	-3.42	-2.05	-13.3	-16.71			-6.81	-1.6	-11.77	-15.93			-5.08	-3.31	-11.08	-12.57			-8.85	-3.21	-9.16	-14.59			-0.82	-2.77	-9.36	-14.33			-8.14	-1.07	-11.24	-16.33			-3.42	-5.06	-6.98	-17.07			-2.96	-1.27	-8.72	-14.69			-7.28
	-5.83	-6.32	-6.87	-17.88			-0.94	-4.55	-8.18	-17.26			-6.24	-2.91	-6.3	-16.03			-4.07	-3.92	-9.1	-17.43			-5.52	-5.02	-5.42	-10.26			-5.47	-0.27	-7.73	-16.1			-4.81	-5.9	-3.85	-16.29			-2.51	-0.09	-5.75	-15.34			-3.46
	-2.22	-0.42	-9.84	-18.29			-3.88	-1.77	-7.89	-17.81			-9.12	-5.86	-6.07	-15.01			-6.07	-3.05	-7.57	-13.66			-9.57	-1.26	-9.68	-19.56			-4.35	-11.97	-7.85	-16.76			-4.94	-3.84	-7.97	-14.99			-0.76	-7.21	-9.77	-17.51			-8.36
	-3.36	-2.63	-3.78	-16.91			-8.36	-7.84	-4.97	-17.83			-2.87	-2.99	-12.3	-15.65			-1.36	-2.02	-2.52	-17.48			-6.78	-2.58	-4.97	-12.79			-10.36	-0.29	-9.24	-18.45			-1.77	-1.26	-2.29	-16.91			-4.27	-4.83	-5.22	-16.71			-3.63
	-2.37	-2.7	-13.35	-15.65			-7.08	-1.9	-11.84	-14.85			-12.46	-12.43	-8.99	-12.6			-2.99	-7	-11.61	-10.89			-1.36	-3.31	-9.1	-10.42			-7.32	-5.17	-13.27	-15.51			-4.42	-3.15	-5.22	-17.36			-8.92	-7.92	-4.8	-11.17			-3.59
	-2.69	-5.22	-10.48	-15.2			-3.43	-3.94	-13.15	-16.5			-10.36	-7.48	-11.65	-12.74			-1.58	-4	-9.16	-14.8			-4.29	-1.65	-1.92	-10.54			-4.71	-13.4	-11.37	-14.43			-7.85	-4.2	-2.46	-14.65			-6.24	-1.41	-4.64	-16.33			-2.7
	-8.65	-10.92	-5.85	-14.84			-3.95	-2.5	-5.71	-15.47			-8.95	-10.99	-11.57	-15.49			-7.58	-3.25	-5.02	-14.25			-5.84	-1.47	-1.03	-14.04			-1.09	-0.81	-9.05	-15.52			-2.8	-5.62	-8.01	-13.84			-8.09	-7.48	-5.22	-12.6			-3.54
	-7.35	-3.67	-7.74	-16.26			-6.83	-4.5	-9.01	-17.07			-2.67	-5.89	-4.84	-14.05			-5.74	-3.55	-1.61	-14.22			-6.09	-3.08	-1.73	-14.48			-8.71	-1.07	-2.79	-15.17			-10.4	-8.07	-6.73	-11.3			-3.24	-2.6	-6.74	-15.49			-6.57
	-4.79	-6.33	-7.77	-15.86			-3.69	-0.87	-8.12	-15.96			-11.44	-1.24	-6.41	-14.28			-5.73	-2.81	-5.11	-14.66			-2.7	-0.7	-2.5	-11.7			-2.26	-2.82	-7.07	-13.71			-2.56	-4.74	-5.11	-16.46			-1.52	-3.58	-5.29	-13.84			-3
	-11.41	-9.98	-4.12	-16.6			-9.68	-8.52	-12.01	-17.05			-12.24	-9.75	-10.99	-17.19			-3.65	-1.32	-9.32	-15.56			-3.23	-0.85	-9.18	-16.15			-5.45	-0.34	-9.29	-15.26			-10.84	-3.97	-7.89	-15.08			-7.2	-2.87	-6.17	-15.17			-10.36
	-0.1	-6.09	-4.11	-16.11			-2.44	-2.49	-9.48	-16.52			-10.8	-11.79	-8.4	-14.2			-6.43	-6.75	-6.96	-14.09			-5.09	-4.89	-2.82	-12.51			-7.36	-12.05	-6	-13.56			-9.25	-3.17	-7.5	-20.77			-8.72	-8.88	-5.45	-11.39			-6.86
	-5.87	-2.1	-4.38	-18.67			-11.31	-7.71	-5.35	-19.57			-11.25	-5.51	-14.32	-19.3			-6.14	-1.45	-6.5	-14.87			-4.89	-2.19	-6.27	-6.45			-8.9	-2.04	-3.32	-16.41			-7.13	-1.22	-2.76	-10.49			-2.64	-2.3	-8.93	-16.7			-11.1
	-4.77	-7.32	-4.57	-15.19			-3.83	-1.35	-11.48	-15.42			-10.05	-9.1	-12.84	-14.52			-8.89	-1.95	-3.64	-10.18			-5.74	-2.66	-2.77	-14.55			-3.05	-0.46	-4.69	-13.21			-8.49	-1.8	-7.7	-15.41			-4.69	-2.35	-3.36	-12.48			-11.93
	-8.48	-6.82	-4.98	-16.01			-8.93	-0.42	-12.47	-16.31			-7.28	-5.34	-11.92	-14.54			-1.34	-4.56	-2.29	-11.87			-1.89	-1.98	-4.09	-8.64			-5.62	-4.03	-10.82	-16.75			-4.2	-2.43	-9.29	-11.6			-7.86	-3.66	-6.84	-16.17			-11.1
	-6.93	-1.35	-5.18	-13.23			-0.89	-1.93	-6.07	-12.61			-2.29	-3.53	-2.83	-13.74			-7.27	-2.1	-4.22	-8.98			-1.51	-1.18	-2.13	-9.38			-2.47	-3.02	-2.36	-12.03			-9.08	-1.75	-2.17	-14.95			-1.61	-0.59	-4.06	-13.53			-3.91
	-3.99	-7.64	-4.23	-15.71			-5.25	-5.33	-12.91	-13.12			-7.66	-2.21	-6.36	-10.8			-4.82	-1.85	-5.26	-9.57			-8.88	-1.88	-6.21	-12			-10.11	-0.56	-12.58	-10.56			-5.77	-1.75	-3.18	-14.34			-2.43	-2.87	-6.4	-14.09			-3
	-6.63	-1.15	-13.63	-18.54			-2.67	-0.55	-9.61	-18.33			-4.72	-1.82	-6.06	-18.64			-1.46	-3.38	-9.97	-15.57			-7.83	-5.89	-3.84	-9.56			-5.38	-6.53	-3.85	-15.53			-7.04	-6.14	-4.39	-16.21			-0.05	-0.75	-8.95	-15.37			-8.09
	-4.22	-7.33	-12.16	-17.7			-5.92	-2.83	-3.51	-17.65			-11.13	-5.3	-11.62	-14.73			-4.96	-3.65	-4.61	-17.83			-7.43	-0.77	-3.96	-4.49			-9.46	-11.26	-8.11	-15.12			-8.39	-2.27	-1.87	-14.07			-4.84	-1.71	-3.7	-15.78			-2.71
	-4.2	-5.58	-4.83	-16.12			-4.99	-13.49	-1.86	-16.84			-8.2	-13.63	-11.07	-13.34			-6.36	-5.44	-2.53	-12.62			-2.37	-5.91	-0.52	-10.78			-2.27	-7.5	-4.25	-13.85			-8.89	-4.82	-4.53	-19.45			-1.27	-5.27	-0.19	-15.49			-0.75
	-8.9	-2.46	-8.86	-18.86			-7.57	-4.2	-7.89	-17.89			-6.29	-5.45	-12.37	-19.28			-9.61	-7.52	-10.06	-15.82			-2.38	-0.74	-1.61	-9.64			-6.44	-2.89	-5.33	-19.2			-7.43	-2.76	-5.73	-14.15			-6.16	-2.95	-7.28	-13.66			-5.89
	-8.28	-1.79	-6.03	-12.96			-5.2	-1.35	-10.07	-14.44			-5.16	-10.85	-5.45	-13.06			-3.33	-1.91	-7.42	-14.68			-0.52	-4.97	-2.16	-12.1			-6.42	-2.88	-7.97	-12.3			-5.32	-3.2	-1.51	-14.07			-5.29	-1.08	-6.14	-14.11			-2.45
	-0.59	-10.93	-9.75	-15.95			-4.77	-3.9	-8.03	-17.29			-2.73	-2.29	-8.93	-17.31			-2.51	-3.86	-0.87	-17.08			-1.39	-2.27	-8.24	-15.02			-3.37	-1.91	-2.47	-14.85			-6.08	-6.7	-1.35	-17.22			-7.63	-6.5	-1.38	-14			-6.37
	-6.25	-5.62	-5.13	-19.12			-6.32	-1.1	-9.21	-18.09			-5.5	-1.79	-3.96	-17.67			-2.15	-3.21	-0.29	-18.05			-0.14	-2.45	-4.13	-9.91			-8.47	-7.16	-7.76	-17.19			-9.25	-8.44	-8.89	-10.68			-1.3	-0.53	-6.07	-14.38			-7.89
	-8.61	-5.36	-4.76	-12.72			-9.27	-9.81	-7.31	-14.29			-9.8	-7.03	-6.65	-11.49			-4.49	-1.36	-5.85	-14.37			-9.31	-8.03	-3.01	-11.83			-8.87	-2.65	-9.62	-10.46			-3.85	-3.1	-2.28				-0.68	-1.71	-2	-12.98			-8.4
	-2.98	-1.49					-8.23	-1.6					-12.75	-10.41					-1.95	-6.44					-1.3	-4.54					-7.96	-6.15					-9.42	-8.31	-8.46				-7.8	-3.53					-5.72
[truncated: 13 more columns]

## Sheet: mRNAs
MAPK11						AKT3						MYC						BCL2						GRB10						IGF1						SMAD4						CCND1						CYCs
Normal	Pre-Placebo	Post-Placebo	Pre-Probiotic	Post-Probiotic		Normal	Pre-Placebo	Post-Placebo	Pre-Probiotic	Post-Probiotic		Normal	Pre-Placebo	Post-Placebo	Pre-Probiotic	Post-Probiotic		Normal	Pre-Placebo	Post-Placebo	Pre-Probiotic	Post-Probiotic		Normal	Pre-Placebo	Post-Placebo	Pre-Probiotic	Post-Probiotic		Normal	Pre-Placebo	Post-Placebo	Pre-Probiotic	Post-Probiotic		Normal	Pre-Placebo	Post-Placebo	Pre-Probiotic	Post-Probiotic		Normal	Pre-Placebo	Post-Placebo	Pre-Probiotic	Post-Probiotic		Normal	Pre-Placebo
-1	-17.9	-16.78	-15.47	-1.66		-12.33	-6.62	-9.6	-1.94	-19.08		-13.21	-3.05	-5.22	-3.1	-17.06		-15.13	-8.16	-7.96	-4.21	-16.85		-11.09	-2.28	-3.32	-1.41	-13.55		-15.34	-1.45	-5.57	-6.59	-18.8		-10.54	-3.83	-4.43	-1.17	-17.07		-11.86	-3.58	-9.09	-6.71	-17.3		-14.3	-1.72
-6.82	-14.95	-13.11	-14.32	-2.1		-12.65	-4.56	-8.8	-8.4	-17.61		-12.87	-2.42	-5.68	-8.24	-14.01		-13.58	-2.84	-4.78	-6.66	-18.97		-11.05	-2.11	-5.68	-7.5	-16.08		-14.87	-5.6	-6.69	-7.99	-19.89		-19.51	-0.25	-2.81	-1.75	-16.41		-10.82	-2.92	-2.53	-0.65	-15.64		-13.37	-3.45
-0.52	-12.5	-11.79	-13.38	-8.25		-15.06	-1.96	-1.58	-9.61	-19.8		-13.18	-2.8	-3.72	-1.69	-15.07		-13.2	-7.58	-3.32	-10.08	-19		-10.92	-0.95	-1.3	-4.41	-15.18		-14.56	-4.13	-1.23	-8.3	-15.76		-18.37	-4.21	-4.41	-7	-15.08		-19.61	-6.09	-3.08	-5.28	-16.03		-13.11	-6.02
-4.71	-18.56	-12.55	-16.25	-5.92		-14.34	-9.42	-1.29	-8.52	-12.18		-12.56	-3.58	-4.99	-8.08	-12.47		-10.6	-3.02	-3.95	-8.97	-12.24		-18.45	-5.27	-4.62	-4.66	-9.08		-11.81	-5.47	-6.81	-3.99	-19.33		-16.47	-1.51	-2.2	-1.33	-12.77		-17.7	-4.62	-2.86	-4.14	-12.75		-10.39	-5.65
-0.29	-16.3	-13.46	-13.08	-2.51		-14.5	-2.74	-1.56	-2.79	-14.36		-11.65	-3.26	-2.71	-5.55	-13.55		-13.57	-8.66	-2.2	-4.93	-13.16		-10.62	-6.74	-2.21	-6.86	-9.03		-14.42	-5.88	-3.16	-3.36	-14.51		-11.62	-1.24	-2.6	-6.51	-10.44		-13	-1.8	-3.9	-2.15	-9.33		-12.96	-4.77
-1.31	-13.79	-11.16	-11.77	-5.3		-13.47	-5.08	-3.23	-1.21	-16.57		-13.55	-1.76	-1.57	-6.73	-13.8		-16.28	-3.39	-3.35	-0.94	-15.61		-12.44	-1.3	-0.5	-1.29	-11.41		-14.14	-2.66	-1.94	-4.32	-14.04		-13.46	-1.38	-2.39	-3.42	-12.99		-14.87	-3.22	-5.71	-1.41	-11.18		-10.73	-1.49
-7.7	-16.42	-10.07	-16.75	-5.07		-11.79	-6.23	-6.35	-0.48	-13.99		-12.18	-0.43	-2.51	-2.43	-11.95		-12.72	-7.8	-3.09	-1.18	-12.67		-10.81	-2.88	-1.91	-3.29	-14.15		-13.57	-2.73	-1.93	-3.1	-17.58		-10.31	-1.16	-4.71	-2.75	-11.85		-11.7	-5.39	-5.86	-4.5	-15.6		-12.08	-4.72
-2.79	-16.81	-15.88	-14.58	-5.26		-14.15	-10.76	-1.4	-6.74	-15.76		-13.28	-9.21	-3.15	-3.89	-14.44		-16.02	-10.79	-5.9	-7.37	-14.07		-16.01	-6.53	-2.13	-9.29	-11.98		-15.63	-9.79	-8.8	-1.97	-12.63		-12.64	-3.96	-4.6	-2.34	-8.48		-13.96	-1.92	-4.49	-8	-14.68		-12.23	-6.46
-3.21	-13.04	-10.93	-13.63	-6.58		-14.6	-6.16	-7.42	-2.84	-14.73		-13.6	-3.74	-4.22	-9.62	-11.77		-17.41	-5.8	-5.31	-3.63	-15.36		-13.66	-2.38	-1.99	-0.51	-10.23		-16.11	-5.76	-0.24	-8.49	-10.47		-12.77	-3.25	-3.79	-6.81	-13.15		-14.11	-6.93	-7.65	-6.78	-14.21		-14.67	-2.17
-1.33	-13.16	-12.55	-10.88	-8.43		-14.85	-3.53	-2.06	-3.08	-17.27		-13.21	-3.94	-4.95	-7.59	-12.47		-14.94	-6.47	-2.54	-8.86	-16.83		-15.29	-1.45	-1.96	-4.27	-13.06		-14.11	-5.31	-2.13	-7.1	-16.5		-13.22	-5.69	-6.01	-3.21	-12.88		-14.64	-5.28	-3.04	-6.62	-16.95		-12.69	-4.43
	-13.31	-12.19	-19.76	-4.84			-9.55	-2.38	-7.76	-14.11			-9.35	-3.11	-8.47	-10.38			-6.53	-0.94	-2.09	-11.67			-3.64	-1.15	-6.52	-12.58			-5.4	-1.18	-6.96	-15.54			-6.35	-1.69	-6.91	-13.11			-6.62	-1.17	-4.89	-12.81			-6.42
	-17.43	-17.6	-13.19	-2.04			-4.64	-7.31	-10.84	-15.01			-2.14	-6.33	-7.74	-14.1			-5.55	-3.45	-6.78	-12.63			-1.06	-4.05	-7.42	-13.12			-4.42	-4.1	-4.25	-13.43			-5.45	-8.08	-3.71	-9.42			-1.78	-2.77	-1.9	-13.75			-3.63
	-14.32	-11.66	-11.33	-7.32			-7.74	-5.04	-3.49	-17.7			-1.8	-2.28	-10.66	-17.64			-10.85	-7.53	-5.75	-17.32			-5.53	-6.27	-7.89	-14.67			-5.48	-7.34	-1.15	-14.6			-3.81	-4.95	-1.69	-12			-4.98	-2.88	-5.96	-17.07			-5.34
	-14.18	-13.75	-16.63	-9.53			-3.3	-2.08	-8.1	-18.83			-0.63	-2.17	-4.24	-16.53			-1.82	-1.11	-1.26	-15.28			-1.3	-2.43	-1.01	-14.08			-3.31	-2.01	-3.81	-16.32			-2.73	-5.21	-4.14	-15.77			-4.49	-4.8	-4.53	-14.95			-4.39
	-13.22	-13.89	-12.55	-4.58			-2.1	-2.57	-3.87	-14.31			-1.55	-3.07	-6.34	-12.88			-1.27	-5.95	-4.17	-13.39			-1.57	-2.23	-2.95	-11.89			-3.24	-3.33	-5.48	-12.05			-1.82	-2.03	-4.42	-9.43			-3.65	-3.79	-2.77	-12.62			-1.36
	-12.28	-12.1	-16	-5.56			-1.48	-6.58	-1.5	-15.47			-4.92	-4.81	-6.3	-9.81			-3.25	-3.86	-8.52	-12.15			-2.35	-1.93	-0.18	-9.7			-2.48	-1.31	-5.32	-8.85			-3.44	-3.58	-2.32	-7.72			-4.75	-4.28	-3.04	-13.85			-1.21
	-11.91	-14	-13.23	-7.21			-1.35	-0.13	-2.59	-13.86			-5.9	-3.7	-3.74	-11.82			-7.17	-5.88	-7.22	-14.78			-1.91	-0.82	-1.41	-14.37			-1.76	-3.15	-4.79	-14.66			-2.28	-3.4	-2.57	-14.29			-5.65	-3.51	-1.16	-11.47			-1.84
	-12.29	-11.13	-12.99	-8.15			-4.82	-0.86	-1.68	-17.32			-4.69	-5.6	-6.72	-12.89			-1.11	-5.12	-9.57	-16.96			-1.51	-1.48	-3.94	-12.02			-3.69	-4.42	-4.35	-17.81			-2.93	-3.84	-1.32	-13.64			-1.86	-8.65	-0.51	-14.79			-6.04
	-14.17	-16.79	-15.41	-5.64			-8.84	-4.12	-4.97	-13.87			-2.17	-3.65	-2.41	-14.98			-3.43	-1.92	-1.03	-14.06			-5.14	-3.54	-8.47	-10.87			-4.82	-2.17	-8.84	-14.14			-1.99	-2.87	-2.67	-14.45			-6.6	-6.85	-6.69	-13.36			-4.98
	-10.63	-14.87	-13.79	-4.07			-6.26	-1.33	-2.48	-14.06			-3.07	-3.75	-7.95	-10.8			-4.97	-2.8	-2.28	-12.65			-6.24	-6.49	-7.05	-8.12			-6.22	-6.2	-7.9	-9.86			-2.23	-3.14	-6.14	-8.87			-4.5	-7.06	-8.06	-9.47			-7.65
	-11.13	-12.08	-16.48	-7.95			-3.81	-2.34	-3.15	-16.81			-3.88	-3.21	-6.72	-14.39			-2	-1.9	-7.88	-14.54			-2.28	-1.81	-4.85	-13.46			-3.05	-2.92	-3.73	-18.97			-1.56	-2.08	-3.39	-15.46			-1.09	-2.37	-5.46	-15.25			-0.85
	-11.66	-13.61	-17.74	-6.08			-2.3	-2.15	-3.47	-14.41			-1.39	-2.39	-3.15	-11.15			-1.19	-1.91	-1.21	-15.49			-4.19	-4.01	-1.12	-11.6			-3.19	-2.04	-4.38	-15.11			-0.07	-2.68	-0.14	-12.42			-5.2	-5.27	-5.83	-14.19			-4.06
	-13.5	-10.14	-11	-5.65			-3.34	-3.5	-5.35	-13.14			-6.95	-7.71	-9.39	-10.99			-3.43	-1.46	-8.19	-11.78			-3.23	-1.52	-5.78	-12.55			-6.54	-5.12	-8.06	-14.61			-1	-3.87	-9.59	-9.11			-5.39	-3.21	-6.74	-12.79			-5.25
	-12.88	-14.81	-17.15	-5.66			-4.08	-5.95	-2.97	-12.92			-2.4	-3.78	-0.32	-11.25			-1.34	-3.48	-7.78	-12.25			-1.96	-2.6	-6.38	-12.09			-4.93	-4.29	-4.83	-12.71			-1.59	-2.04	-2.71	-12.45			-1.16	-4.44	-2.09	-13.02			-2.57
	-12.9	-19.52	-19.12	-4.9			-0.29	-3.99	-3.62	-15.43			-0.4	-2.33	-2.03	-11.36			-1.61	-4.84	-1.08	-14.83			-2.8	-4.45	-1.7	-9.6			-4.02	-1.16	-5.6	-13.59			-1.78	-5.89	-7.86	-9.51			-0.97	-3.18	-1.14	-15.2			-1.4
	-18.53	-15.58	-16.68	-8.35			-3.57	-8.31	-10.28	-17.88			-4.74	-4.82	-5.71	-14.74			-3.17	-4.8	-3.17	-16.89			-2.29	-3.55	-7.7	-12.85			-7.08	-6.48	-9.86	-12.95			-3.38	-4.66	-3.08	-10.26			-5.95	-2.56	-8.75	-13.84			-6.36
	-10.21	-15.56	-10.45	-0.95			-2.01	-3.03	-6.22	-18.87			-2.89	-3.59	-2.65	-16.45			-1.26	-6.21	-1.57	-15.35			-4.1	-1.11	-1.17	-14.7			-4.38	-3.18	-3.07	-16.37			-2.32	-2.83	-4.14	-13.49			-3.85	-5.14	-4.9	-17.15			-2.47
	-13.14	-19.01	-16.79	-9.12			-6.48	-1.77	-8.99	-18.3			-3.09	-3.86	-2.43	-17.05			-0.69	-1.98	-2.84	-17.48			-3.81	-2.36	-2.98	-15.05			-4.05	-1.49	-4.41	-20.7			-5.04	-6.31	-4.03	-12.53			-2.24	-3.77	-5	-18.23			-5.02
	-16.5	-11.65	-18.66	-4.13			-5.62	-0.55	-3.71	-14.69			-2.93	-2.96	-2.16	-10.48			-5.62	-2.72	-2.53	-14.79			-5.52	-1.88	-6.67	-8.03			-9.22	-9.23	-7.04	-11.3			-3.2	-5.84	-2.23	-5.93			-6.13	-2.1	-6.59	-11.12			-5.03
	-16.71	-15.32	-17.98	-6.46			-4.79	-5.37	-11.4	-14.6			-4.68	-5.11	-2.62	-14.56			-5.8	-2.57	-3.72	-14.61			-5.97	-1.49	-3.09	-11.98			-7.94	-6.93	-1.85	-14.24			-3.62	-6.86	-3.39	-11.24			-6.26	-0.71	-4.81	-12.75			-5.16
	-14.78	-14.13	-13.33	-6.49			-4.01	-9.22	-4.52	-16.92			-2.37	-5.56	-6.39	-12.92			-9.04	-2.79	-8.18	-13.35			-5.12	-3.04	-6.8	-13.56			-6.78	-5.09	-1.67	-14.23			-2.82	-3.54	-1.29	-13.31			-4.04	-4.65	-6.3	-15.14			-1.81
	-19.66	-16.69	-17.6	-1.61			-8.67	-4.05	-4.08	-18.91			-5.08	-6.47	-5.26	-16.85			-5.78	-4.92	-10.94	-14.69			-7.79	-6.22	-8.47	-13.75			-7.43	-5.39	-1.38	-18.07			-1.44	-1.87	-5.18	-14.83			-7.97	-0.84	-3	-15.78			-4.85
	-15.48	-17.69	-14.69	-6.44			-5.01	-4.94	-11.33	-15.14			-1.34	-3.24	-5.81	-13.96			-6.94	-7.76	-10.68	-15.67			-7.94	-6.7	-9.57	-13.22			-4.43	-1.52	-7.72	-12.25			-2.63	-4.49	-0.71	-13.78			-4.88	-4.73	-5.35	-13.22			-2.57
	-19.49	-16.18	-14.18	-6.57			-9.41	-2.85	-2.23	-13.35			-2.29	-4.12	-4.34	-14.83			-4.49	-4.5	-10.79	-14.15			-8.3	-6.86	-8.31	-10.49			-7.78	-3.17	-7.76	-11.26			-3.65	-4.81	-3.51	-13.61			-6.97	-5.53	-5.38	-12.12			-5.28
	-18.35	-12.86	-14.14	-4.86			-2.23	-3.97	-4.53	-16.24			-4.22	-4.79	-1.8	-12.66			-8.51	-2.22	-8.19	-14.43			-6.75	-2.11	-6.13	-11.36			-8.92	-6.77	-8.35	-10.05			-3.07	-4.8	-9.73	-8.26			-9.3	-4.27	-6.99	-13.11			-8.65
	-19.92	-12.91	-14.42	-4.77			-3.91	-6.5	-7.18	-13.56			-0.37	-5.44	-4.58	-13.13			-8.28	-4.61	-4.23	-11.76			-6.32	-5.83	-6.86	-12.43			-8.32	-6.69	-5.96	-14.21			-4.9	-5.12	-7.01	-11.44			-3.86	-0.59	-6.95	-10.07			-2.86
	-11.46	-12.02	-13.17	-6.21			-4.1	-1.08	-9.81	-16.13			-2.08	-2.31	-3.04	-12.81			-7.75	-2.97	-8.71	-14.1			-6.27	-6.56	-5.36	-10.37			-7.92	-6.81	-9.16	-16.9			-5.08	-3.35	-0.58	-12.11			-4.59	-2.29	-8.37	-15.02			-1.7
	-16.61	-14.41	-16.74	-2.09			-6.65	-6.3	-4.29	-15.36			-1.81	-2.86	-1.57	-13.77			-7.32	-2.45	-9.21	-15.03			-7.92	-6.64	-2.91	-9.91			-7.65	-6.17	-1.68	-14.74			-7.26	-8.91	-4.44	-11.33			-5.63	-6.88	-4.42	-10.12			-6.07
	-17.34	-13.59	-19.78	-5.02			-3.8	-2.13	-3.6	-13.72			-8.84	-2.71	-2.41	-13.99			-4.55	-4.11	-5.34	-15.2			-8.66	-6.53	-8.22	-14.21			-2.46	-5.32	-7.57	-15.17			-4.21	-4.41	-8.09	-13.53			-5.57	-1.06	-4.24	-12.73			-3.51
	-11.02	-14.69	-10.28	-6.19			-1.08	-6.44	-6.01	-13.87			-1.54	-8.99	-0.67	-12.57			-1.1	-3.83	-3.95	-13.71			-8.31	-6.35	-9.3	-11.68			-8.23	-5.58	-8.88	-9.72			-3.96	-4.86	-4.8	-9.41			-3.28	-5.83	-6.71	-13.35			-3.61
	-11.01	-19.13	-10.1	-9.6			-7.87	-4.37	-4.33	-18.37			-1.03	-3.35	-7.92	-16			-5.56	-1.14	-11.62	-19.66			-5.2	-3.64	-6.39	-13.85			-1.37	-1.6	-7.52	-16.91			-4.17	-2.96	-5.43	-11.67			-5.12	-1.79	-3.58	-17.26			-3.01
	-19.22	-10.61	-16.56	-3.23			-4.61	-3.24	-12.74	-13.23			-4.26	-2.99	-0.56	-10.71			-7.47	-0.03	-1.82	-10.59			-7.96	-1.01	-7.09	-12.21			-0.8	-0.24	-8.88	-14.59			-1.98	-5.14	-4.54	-8.16			-4.56	-1.89	-3.24	-11.28			-7
	-11.32	-10.68	-17.56	-4.72			-3.05	-2.17	-0.61	-15.47			-8.02	-4.88	-8	-12.94			-9.99	-1.7	-8.63	-12.91			-5.87	-4.75	-6.75	-10.02			-9.32	-8.78	-1.05	-16.46			-1.41	-2.34	-2.76	-13.24			-4.27	-2.76	-3.22	-11.46			-4.06
	-11.6	-11.76	-10.02	-3.54			-5.53	-3.87	-10.25	-13.21			-2.67	-4.61	-6.14	-10.56			-5.4	-5.57	-1.61	-14.51			-2.44	-2.45	-1.39	-8.34			-3.46	-2.24	-5.07	-10.33			-3.28	-3.01	-1.76	-9.21			-3.83	-3.52	-4.33	-10.35			-3.81
	-16.19	-16.24	-11.04	-4.85			-7.93	-4.45	-3.49	-11.75			-4.85	-6.19	-9.93	-9.3			-6.76	-2.07	-11.43	-10.65			-6.44	-3.44	-8.93	-9.2			-7.93	-1.98	-1.03	-9.63			-4.72	-3.57	-2.7	-9.01			-1.1	-2.18	-7.37	-9.55			-7.74
	-17.87	-18.55	-16.85	-6.03			-7.16	-7.28	-10.54	-15.81			-7.78	-8.73	-1.18	-14.14			-11.51	-8.22	-4.54	-15.11			-8.46	-6.17	-3.57	-14.71			-5.52	-1.56	-6.3	-11.44			-4.17	-2.62	-2.36	-10.29			-8.08	-6.31	-6.63	-15.79			-7.26
	-16.1	-11.93	-17.44	-8.23			-3.45	-3.24	-8.68	-16.03			-2.94	-5.55	-2.63	-15.34			-2.05	-1.17	-1.33	-15.04			-1.97	-0.64	-7.52	-15.78			-7.92	-8.03	-8.09	-16.75			-5.56	-2.83	-2.13	-11.34			-2.96	-1.27	-7.39	-14.35			-5.65
	-11.74	-14.14	-19.29	-6.12			-1.02	-6.38	-3.09	-13.07			-5.46	-6.46	-2.33	-12.05			-6.25	-5.6	-4.75	-12.15			-1.66	-1.27	-0.07	-10.7			-1.78	-6.1	-0.75	-13.72			-2.26	-4.96	-2.01	-12.3			-5.46	-4.75	-3.23	-13.98			-0.7
	-18.71	-14.48	-15.83	-9.17			-8.76	-5.16	-3.88	-16.55			-5.26	-2.23	-2.64	-15.41			-11.89	-3.12	-3.34	-15.61			-2.57	-3.98	-3.7	-15.73			-1.71	-5.04	-9.26	-11.85			-7.48	-2.82	-1.34	-16.06			-6.17	-4.82	-8.36	-16.03			-3.21
	-15.71	-15.01	-11.54	-5.38			-6.89	-6.51	-6.82	-15.03			-0.12	-2.33	-10.32	-9.51			-6.73	-4.99	-9.63	-12.25			-3.47	-2.05	-7.94	-11.99			-9.26	-8.35	-9.63	-10.95			-2.46	-3.53	-0.24	-10.88			-3.51	-7.34	-5.85	-11.12			-6.05
	-12.14	-17.8	-12.05	-7.42			-7.31	-8.88	-5.1	-17.33			-2.19	-9.01	-1.4	-13.94			-4	-6.79	-7.95	-14.28			-1.18	-1.25	-0.68	-15.24			-2.63	-5.35	-1.91	-13.78			-1.29	-3.32	-7.34	-12.65			-5.99	-8.72	-1.91	-13.48			-0.65
	-15.62	-13.94	-12.68	-2.83			-4.69	-4.74	-6.59	-19.39			-3.74	-4.73	-4.5	-15.57			-2.57	-2.72	-3.21	-18.76			-1.57	-4.31	-1.3	-17.39			-5.33	-4.58	-1.88	-19.29			-2.23	-5.98	-3.27	-17.95			-2.92	-1.33	-2.86	-14.91			-6.66
	-10.85	-17.57	-14.6	-2.99			-5.04	-0.32	-2.17	-11.39			-2.56	-3.05	-1.53	-8.78			-12.73	-4.26	-5.5	-11.06			-9.75	-8.97	-8.34	-9.63			-0.9	-0.94	-2.48	-14.21			-0.25	-2.89	-1.64	-18.92			-6.86	-6.76	-7.98	-10.73			-5.02
	-18.19	-17.49					-3.61	-2.53					-1.02	-2.34					-11.36	-9.5					-2.07	-8.74					-8.05	-6.85					-3.5	-4.02					-0.92	-3.93					-7.42
[truncated: 18 more columns]
